# Supplementary material for: Neural similarity between mentalizing and live social interaction during the transition to adolescence
Source: Hum Brain Mapp. 2022 May 12;43(13):4074–90. doi: 10.1002/hbm.25903 (PMC9374881; doi:10.1002/hbm.25903)
Supplement: Supplementary file 1 — Appendix S1 Supplementary Information [file HBM-43-4074-s001.zip]

Archive with 2 entries (2 files):
- HBM_25903_HBM_25903_SupplementalInformation_FINAL_20220427.pdf
- HBM_25903_SupplementalInformation_FINAL_20220427.pdf
